# Supplementary material for: More landings for higher profit? Inverse demand analysis of the bluefin tuna auction price in Japan and economic incentives in global bluefin tuna fisheries management
Source: PLoS One. 2019 Aug 23;14(8):e0221147. doi: 10.1371/journal.pone.0221147 (PMC6707606; doi:10.1371/journal.pone.0221147)
Supplement: S2 Appendix — Monthly sample statistics of tuna auction market in Tokyo, Japan. (XLSX) [file pone.0221147.s002.xlsx]

## Sheet: Bluefin
S2 Appendix. Table A Monthly Sample Statistics of Tuna Auction Market in Tokyo, Japan
		BFT_Fresh Japanese Fleet		BFT_Fresh Non-Japanese Fleet		BFT Frozen		SBT Fresh		SBT Frozen		Bigeye Fresh
		quantity	price	quantity	price	quantity	price	quantity	price	quantity	price	quantity	price
		(metric tons)	(yen/kg)	(metric tons)	(yen/kg)	(metric tons)	(yen/kg)	(metric tons)	(yen/kg)	(metric tons)	(yen/kg)	(metric tons)	(yen/kg)
		BFT_FQ_D	BFT_FP_D	BFT_FQ_I	BFT_FP_I	BFT_ZQ	BFT_ZP	SBF_FQ	SBF_FP	SBF_ZQ	SBF_ZP	BET_FQ	BEF_FP
year	month	q1	p1	q2	p2	q3	p3	q4	p4	q5	p5	q6	p6
2003	1	89.968	3480	181.331	3607	480.357	2532	0.552	1757.88	822.678	1899	285.354	1561.15
2003	2	96.382	2961	192.941	3465	421.616	2544	0.479	1905	787.446	1777	271.316	1507.93
2003	3	98.757	3156	203.901	3776	489.329	2851	1.389	2998.96	966.45	1854	297.458	1606.98
2003	4	131.715	4168	130.997	3244	517.557	2807	45.502	2878.08	959.563	1966	309.532	1422.28
2003	5	196.357	3158	98.673	2666	520.588	2707	92.798	2729.19	851.1	2015	327.842	1356.26
2003	6	66.803	2489	115.039	3693	531.172	2803	132.995	2999.53	723.582	2179	316.007	1389.58
2003	7	134.185	2285	53.952	4067	650.098	2600	186.535	2555.68	739.618	2307	280.377	1546.61
2003	8	101.909	2481	111.087	3439	531.898	2676	165.493	2203.11	677.879	2225	289.455	1458.86
2003	9	139.152	3506	189.545	2473	561.98	2470	139.209	1995	737.16	2071	412.948	1207.03
2003	10	121.897	3513	326.026	2401	600.222	2369	75.975	2050.57	726.781	1947	296.843	1593.6
2003	11	111.002	3930	297.849	2463	529.721	2663	1.276	2500	768.894	2008	309.15	1587.27
2003	12	132.376	4407	496.377	2535	906.455	2733	9.724	2400	1207.03	2077	353.092	1770.61
2004	1	82.447	4835	327.703	2602	405.542	3044	1.453	2400	668.352	1860	259.31	1517.14
2004	2	76.306	4328	311.617	2792	388.803	2873	0.3	2000	684.619	1863	239.323	1528.12
2004	3	85.902	4144	360.009	2934	469.869	2896	22.212	1779.49	873.719	1847	267.215	1562.04
2004	4	157.316	3808	151.816	3429	570.407	2769	100.458	1965.54	903.044	1948	272.95	1392.56
2004	5	181.536	3224	136.264	3061	575.602	2604	125.376	1942.89	656.553	2009	233.441	1566.87
2004	6	213.551	2098	107.161	2907	522.013	2639	137.578	2474.48	601.49	2044	314.98	1069.43
2004	7	535.101	1590	25.067	3086	617.166	2704	218.286	2271.06	659.042	2103	236.764	1391.58
2004	8	334.017	2422	53.092	2725	558.803	2631	156.003	2086.27	677.212	2132	213.333	1543.83
2004	9	164.313	3440	157.518	3215	596.547	2453	27.073	2468	635.107	2160	255.209	1720.97
2004	10	150.193	3468	257.823	2530	597.806	2400	0.475	1947	693.677	2160	327.786	1608.93
2004	11	129.353	3963	270.815	2586	611.124	2490	0.365	519	602.947	2143	382.115	1532.96
2004	12	162.788	4234	408.415	2830	857.471	2654	2.919	1360	948.165	2117	379.818	1678.66
2005	1	91.414	4430	306.583	2665	403.395	2633	0.436	1552	526.873	1981	238.041	1374.83
2005	2	75.289	4239	253.241	2941	422.317	2589	1.934	1713	571.228	1817	229.864	1425.47
2005	3	95.893	4343	319.323	2694	595.69	2672	2.172	1709	853.726	1759	254.471	1536.87
2005	4	181.936	3532	236.386	2568	559.585	2760	44.26	1859.64	728.517	1914	271.792	1441.05
2005	5	323.712	2643	85.19	2820	567.316	2580	66.723	2151	658.539	1954	248.061	1319.92
2005	6	454.548	1811	78.228	3029	529.048	2659	104.275	2162.08	575.691	1994	190.033	1361.04
2005	7	514.677	1711	27.479	2773	560.813	2728	172.424	2225	564.051	2131	180.268	1513.32
2005	8	248.353	2761	102.471	2417	582.266	2751	146.926	2085	530.186	2111	220.95	1478.78
2005	9	236.574	2966	122.064	2765	576.487	2588	120.82	1962	517.801	2127	266.046	1385.29
2005	10	159.369	3741	232.535	2852	606.128	2483	11.411	2320.65	555.15	2026	358.15	1507.19
2005	11	179.156	3502	228.048	2657	623.685	2505	1.095	818	642.278	1872	337.993	1588.41
2005	12	156.698	5137	431.73	2858	919.897	2716	0.3	1300	927.761	1985	339.368	1910.56
2006	1	110.747	4766	221.486	3105	440.131	2557	0.133	1535	528.572	1723	213.349	1655.94
2006	2	98.305	4362	180.864	3351	434.958	2744	0.298	1264.66	567.579	1740	218.653	1662.99
2006	3	118.026	4484	185.322	3850	609.117	3019	20.421	2661	741.133	1817	267.999	1600.15
2006	4	161.265	4186	104.937	3803	631.427	2971	58.447	2420.17	609.888	1954	251.365	1573.49
2006	5	248.12	3439	91.804	3186	518.574	3085	66.62	2411.43	520.879	2062	317.37	1194.23
2006	6	323.34	2603	72.366	2954	536.301	3106	94.912	2390.96	567.814	2157	310.673	1215.17
2006	7	410.42	1982	26.155	2094	530.454	3149	115.448	2872.66	537.373	2214	274.945	1243.77
2006	8	350.131	2792	91.932	2607	478.044	3175	85.165	2572.39	498.473	2270	279.983	1391.97
2006	9	253.523	3404	161.311	2434	432.782	3192	34.669	2510.36	519.853	2174	324.945	1495.74
2006	10	227.221	3835	191.586	2544	455.635	3259	10.875	2671	491.486	2240	292.538	1905.15
2006	11	165.306	4526	195.051	2774	543.142	3127	0.3	2000	496.531	2222	373.399	1667.88
2006	12	204.865	5129	304.053	2973	910.572	3213	0.3	2000	642.703	2387	395.963	1778.62
2007	1	135.035	4558	150.634	3197	433.858	3101	0.3	2000	357.285	2360	259.863	1707.86
2007	2	128.29	4349	132.093	3247	448.236	3278	0.061	2171	374.599	2324	252.571	1628.57
2007	3	132.695	4823	163.53	3449	589.101	3223	8.51	2048	520.525	2312	289.06	1829.51
2007	4	180.877	4002	125.895	3442	467.304	3462	10.086	2421	429.366	2462	362.83	1384.54
2007	5	357.898	2974	100.154	3014	546.391	3518	15.052	2633	410.647	2537	609.485	868.895
2007	6	501.911	2195	93.044	3113	399.068	3461	23.796	2874	326.365	2721	308.249	1082.12
2007	7	500.035	1966	24.172	1966	413.539	3723	138.627	3055	336.976	2676	246.631	1344.43
2007	8	320.873	3176	20.475	3204	400.021	3801	121.962	2680	360.748	2728	370.792	1274.18
2007	9	253.732	3460	45.845	3457	345.613	3813	89.162	2430	298.079	2960	312.552	1646.78
2007	10	224.329	3622	118.75	3709	429.561	3799	46.668	2219	307.934	3004	481.062	1692.59
2007	11	244.756	4082	84.695	3271	379.236	3935	0.021	2835	328.27	2997	480.278	1707.26
2007	12	339.657	4652	208.026	3156	577.284	3862	0.236	3882	491.976	2963	386.727	1855.5
2008	1	167.929	4621	123.021	3613	319.781	3872	0.279	2152	244.555	2921	235.559	1705.06
2008	2	147.094	4252	94.574	3680	342.312	3976	2.815	2764	288.213	2749	219.111	1762.99
2008	3	205.542	4039	109.909	3451	349.649	3832	2.815	2817	356.05	2681	254.357	1698.69
2008	4	243.401	3560	74.485	2830	385.328	3842	34.88	2560	313.287	2825	267.38	1616.42
2008	5	315.923	3281	23.587	2851	341.917	4112	58.729	2544	274.018	2937	280.67	1507.47
2008	6	750.202	1955	16.446	2946	278.453	4090	70.717	2556.06	247.14	2931	170.742	1515.28
2008	7	411.115	2171	11.318	3494	323.901	4040	93.921	2936	309.239	2801	268.715	1462.1
2008	8	200.627	3544	43.879	3627	317.187	4162	72.219	2626.87	267.287	2851	208.08	1595.43
2008	9	201.327	4267	61.028	3082	355.869	3895	60.104	2607.8	353.306	2658	281.418	1825.01
2008	10	208.681	4183	115.788	3063	294.438	3806	16.016	2584.5	388.32	2365	355.216	1944.86
2008	11	215.394	3945	168.534	2303	313.565	3879	0.035	2196	341.995	2202	333.712	1701.52
2008	12	247.338	4502	276.482	2122	114.983	3721	0.125	3272	590.326	2172	342.455	1820.82
2009	1	148.04	4141	199.459	2440	355.689	3531	0.159	1976	295.519	2206	222.917	1581.19
2009	2	128.502	3794	158.595	2355	367.993	3307	1.572	1681	323.588	2024	202.399	1570.7
2009	3	188.471	3409	170.802	2288	408.015	3356	17.257	1508.13	369.157	2106	245.349	1440.69
2009	4	157.388	3806	134.143	2421	431.406	3492	77.301	1564.94	368.264	2051	240.749	2321
2009	5	197.929	3073	95.861	2303	380.661	3691	144.105	1558.4	325.428	2114	200.322	1593.05
2009	6	305.812	2304	34.192	2626	338.501	3722	184.995	1797.12	334.672	2006	208.824	1335.19
2009	7	295.468	2085	35.472	2799	410.319	3462	292.377	1775.34	312.784	2084	194.624	1409.52
2009	8	389.017	2148	80.658	1965	343.424	3263	207.834	1659.76	285.611	2092	151.158	1727.79
2009	9	194.662	2937	133.394	2092	316.179	2993	143.681	1707.62	286.696	1991	176.098	1780.47
2009	10	179.59	3227	202.731	2504	345.303	2846	29.31	1776.62	351.924	1875	309.422	1718.38
2009	11	182.366	3856	195.226	2154	355.689	2895	0.038	1870	365.521	1768	381.89	1442.82
2009	12	327.798	3721	268.658	2150	553.319	2905	0.153	1866	514.805	1890	314.394	1780.39
2010	1	228.23	3315	135.692	2079	271.497	2837	1.623	983	254.101	1994	195.354	1489.62
2010	2	259.37	2800	89.496	2282	359.863	2825	2.723	2110	275.146	1882	187.905	1430.53
2010	3	291.935	2784	122.625	2546	352.065	3020	10.558	1832	339.836	1861	156.912	1845.97
2010	4	273.352	3042	65.479	2945	348.359	2986	46.931	1989.2	342.777	1945	152.747	1711.89
2010	5	290.654	2742	70.822	2620	317.984	3086	68.487	2152	281.302	1963	121.968	1582.24
2010	6	408.855	2126	31.994	2467	334.766	2941	87.201	2191.44	307.905	1887	176.303	1129.85
2010	7	238.859	2624	26.218	3615	329.38	3136	159.056	2459	277.306	2079	163.893	1299.21
2010	8	190.855	3237	41.543	3602	330.858	3139	118.839	2329	268.152	2076	130.086	1658.48
2010	9	153.483	3461	128.343	2840	355.57	3106	94.76	1964.16	305.603	2108	194.147	1790.47
2010	10	174.784	3469	156.145	2698	318.792	3182	42.634	1766.58	304.058	1963	343.4	1571.87
2010	11	186.972	3834	89.553	2971	329.102	3247	0.791	2569.47	339.598	1941	339.653	1648.4
2010	12	313.211	4002	122.241	2853	473.257	3391	0.709	2254.52	503.1	2040	275.998	1807.68
2011	1	202.003	4043	82.09	2634	242.636	3338	1.013	1552	235.203	2108	160.478	1637.45
2011	2	179.589	3525	64.727	2620	234.2	3425	2.908	1484	231.915	2114	142.492	1775.57
2011	3	162.657	3551	43.58	2896	247.238	3493	8.945	1628	254.891	2172	176.94	1478.94
2011	4	185.391	3676	42.344	3377	385.203	3571	8.217	1583.21	263.041	2255	191.933	1464.62
2011	5	286.323	3089	34.008	3145	368.397	3533	36.66	2361.57	201.779	2389	176.068	1348.18
2011	6	551.391	2067	22.278	2893	374.908	3246	98.379	2407	202.771	2475	168.544	1092.53
2011	7	402.457	2113	41.895	3513	301.036	3404	97.457	2608	199.231	2554	231.928	1105.88
2011	8	296.33	2816	64.555	3305	294.695	3779	59.506	2487.96	233.06	2616	194.783	1566.28
2011	9	178.636	3409	168.529	3228	284.173	3683	2.681	1964.55	184.986	2734	177.583	1702.39
2011	10	156.244	3846	124.963	3495	273.147	3797	6.533	1697.04	270.702	2548	410.406	1596.94
2011	11	167.851	3984	58.504	3566	300.409	3674	1.813	1950	245.349	2383	362.569	1646.44
2011	12	301.201	4337	65.187	3560	430.833	3867	6.26	2628	391.985	2454	282.961	1869.91
2012	1	200.65	4332	62.259	3488	187.924	3960	2.704	2182	199.381	2500	190.728	1587.39
2012	2	203.743	3658	37.698	3355	208.398	3889	3.653	2315	214.297	2358	162.227	1627.51
2012	3	187.11	3752	74.727	3717	282.002	3915	8.193	2957	278.424	2430	181.993	1666.53
2012	4	170.392	3991	32.638	3761	305.286	4023	40.481	3040	257.572	2434	154.215	1631.14
2012	5	252.031	3353	49.767	2947	268.86	4011	62.023	2599.32	231.002	2487	220.394	1222.62
2012	6	336.582	2799	31.908	3207	242.303	3767	82.385	2678.67	199.048	2629	257.791	1059.83
2012	7	267.004	2635	40.85	3991	263.717	3839	85.416	2545.76	222.388	2551	228.471	1118.22
2012	8	241.454	3147	55.838	3740	251.732	3935	55.053	2509.06	241.131	2581	159.738	1585.71
2012	9	150.843	3325	102.584	3365	241.725	3808	41.658	2264.58	222.836	2470	141.628	1848.81
2012	10	175.948	3479	111.616	3562	244.513	3805	35.338	2113.06	238.175	2395	243.225	1822.39
2012	11	189.158	3772	87.363	3357	249.384	3713	7.793	2232	223.384	2391	325.895	1693.96
2012	12	291.601	4401	105.028	3044	490.693	3754	4.701	2698	392.754	2215	267.798	2407
2013	1	176.054	5077	98.945	2764	197.583	3765	1.87	3242	208.13	2172	163.732	1536.26
2013	2	142.46	4040	121.753	2361	240.795	3496	4.091	2487	193.678	2214	121.067	1518.54
2013	3	157.447	3846	164.386	2545	389.826	3448	14.252	2270	316.169	2065	113.896	1628.38
2013	4	167.243	3925	147.897	2781	339.972	3494	39.131	2249	263.568	2160	110.537	1498.44
2013	5	243.047	3093	112.719	2587	230.652	3772	73.079	2133	263.507	2135	182.44	1036.4
2013	6	399.628	2258	33.713	2833	248.529	3521	99.908	2045.45	239.602	2183	124.613	1132.26
2013	7	426.982	2005	29.505	3160	329.705	3278	176.16	2168	273.67	2149	102.789	1322.61
2013	8	235.205	3170	72.278	2884	287.554	3757	100.382	2339	236.953	2148	95.94	1710.85
2013	9	217.996	3555	108.389	2994	262.221	3883	13.295	2351	271.539	2059	122.132	1759.89
2013	10	190.005	3772	131.549	3074	271.99	3848	0.691	3326	234.596	2063	197.551	1837.07
2013	11	212.736	3903	91.91	2724	255.792	3879	1.211	2468	275.808	2011	262.105	1701.68
2013	12	353.011	4140	127.407	2665	420.428	3914	1.621	3433	401.709	2090	182.913	2119.76
2014	1	215.362	4319	71.296	2525	181.646	3922	1.47	2773.16	213.307	2015	101.176	1925.73
2014	2	149.227	3718	91.25	2635	264.723	3788	7.135	1533	223.749	1937	72.275	2051.82
2014	3	188.636	3447	138.715	2755	331.629	3578	7.105	2035	297.593	2006	77.689	2115.25
2014	4	190.503	3836	91.602	2698	334.234	3894	23.294	2309	250.248	2136	100.452	1878.77
2014	5	339.518	2982	102.347	2205	258.067	4007	33.002	2226	237.207	2271	87.098	1542.78
2014	6	617.127	1856	29.124	2710	433.451	2816	92.636	2185	221.639	2235	106.702	1032.65
2014	7	306.941	2714	40.113	2776	331.67	3684	166.767	2282.08	228.866	2251	106.56	1194.33
2014	8	303.924	3213	56.323	3177	257.921	4028	95.449	2499.02	268.452	2242	71.507	2055.67
2014	9	301.472	3276	96.182	3496	206.859	4123	3.451	2198.82	278.767	2168	151.635	1859.86
2014	10	268.728	3524	123.41	3361	248.747	4047	0.003	3602	316.712	2122	179.848	2005.49
2014	11	291.477	3740	83.197	3119	200.552	4097	0.587	797	315.749	2056	181.374	1854.38
2014	12	584.749	3720	118.046	2779	449.667	3932	0.363	2242	502.659	2059	136.32	2364.39
2015	1	311.161	3724	54.57	2558	235.853	4044	1.466	1948.64	239.531	2172	86.618	2033.01
2015	2	235.235	3693	67.715	2505	211.289	4065	5.425	2236	271.255	2159	67.276	2147.6
2015	3	260.304	3628	114.953	2798	241.188	4093	10.934	2587	458.836	2020	78.605	2335.88
2015	4	295.424	3649	104.841	2648	333.88	3962	29.809	2368	285.149	2178	94.272	2010.74
2015	5	355.234	3266	81.468	2508	264.777	3953	44.447	2056	264.286	2201	103.18	1473.93
2015	6	619.191	2098	55.897	2411	359.675	3085	102.867	2144	279.719	2121	66.7	1607.49
2015	7	390.35	2602	92.843	2653	317.659	3474	195.638	2256.16	243.712	2235	59.209	1718.08
2015	8	268.563	3444	96.446	3015	238.104	3933	123.529	2342	307.711	2100	77.36	1899.36
2015	9	238.107	3633	194.173	2953	244.493	3859	14.435	2185	303.692	2184	125.739	1923.08
2015	10	248.34	3651	214.152	2907	267.901	3795	1.994	1988	413.585	1951	154.389	2011.75
2015	11	247.424	4081	166.551	2725	234.172	3857	0.596	1191	351.884	2043	154.528	2009.57
2015	12	500.195	4105	194.521	2208	370.328	3930	0.238	3348	564.599	2011	123.815	2272.54
2016	1	274.321	4407	114.351	2279	186.619	3940	0.749	1977.1	301.908	2044	106.199	2216.04
2016	2	248.549	3955	123.679	2434	181.792	3771	1.878	2206	327.947	1991	81.294	2275.58
2016	3	243.544	3775	174.349	2523	228.905	3674	13.302	1504	309.22	2054	75.858	2203.21
2016	4	268.02	3849.08	161.29	2536.49	262.759	3629.87	55.103	1844.8	292.618	2138.29	86.986	2029.53
2016	5	313.708	3237.6	129.447	2303.05	213.245	3490.06	82.842	2037.3	251.099	2146.84	76.317	1696.36
2016	6	644.292	2104.29	65.954	2093.86	377.293	2821.93	122.857	1768.27	281.362	2094.43	58.98	1427.14
2016	7	452.202	2177.53	94.26	2608.24	303.394	3033.34	192.084	1958.39	285.831	2122.76	55.096	1731.26
2016	8	309.479	3234.09	92.08	2625.42	291.17	3366.97	96.163	2138.85	365.831	2028.33	56.966	1933.68
2016	9	283.966	3434.79	197.525	2714	254.098	3356.53	29.194	1918.17	544.711	2099.94	91.169	2002.16
2016	10	272.394	3537.16	212.826	2928.03	230.548	3491.41	0.792	1927.69	459.106	1903.54	108.637	2144.29
2016	11	273.558	3889	131.663	2990	254.911	3447	0.149	4095	444.737	1926	134.605	1895.46
2016	12	529.356	3897.53	134.833	2620.68	497.325	3412.53	0.608	2998.46	537.887	2019.27	125.093	2337.43
Source: Statistic Report of Tokyo Metropolitan Central Wholesale Market, http://www.shijou.metro.tokyo.jp/torihiki/
Acknowledgement: The dataset is compiled by Dr. Chin-Hwa Jenny Sun, Applied Economics, National Taiwan Ocean University, Keelung, Taiwan 20224, Republic of China.
